# Supplementary material for: The Interactive Effects of Chilling, Photoperiod, and Forcing Temperature on Flowering Phenology of Temperate Woody Plants
Source: Front Plant Sci. 2020 Apr 16;11:443. doi: 10.3389/fpls.2020.00443 (PMC7176907; doi:10.3389/fpls.2020.00443)
Supplement: Data Sheet 1 — Supplementary data sheet. [file DataSheet_1.xlsx]

## Sheet: raw data
Species	Forcing temperature (°C)	Photoperiod (h)	Chilling treatments	Replicates	Number of days until first flowering time (days)
Jasminum nudiflorum	18	14	low	1	16
Jasminum nudiflorum	18	14	low	2	16
Jasminum nudiflorum	18	14	low	3	16
Jasminum nudiflorum	18	10	low	1	23
Jasminum nudiflorum	18	10	low	2	24
Jasminum nudiflorum	18	10	low	3	25
Jasminum nudiflorum	15	14	low	1	21
Jasminum nudiflorum	15	14	low	2	21
Jasminum nudiflorum	15	14	low	3	23
Jasminum nudiflorum	15	10	low	1	20
Jasminum nudiflorum	15	10	low	2	20
Jasminum nudiflorum	15	10	low	3	20
Jasminum nudiflorum	12	14	low	1	30
Jasminum nudiflorum	12	14	low	2	30
Jasminum nudiflorum	12	14	low	3	33
Jasminum nudiflorum	12	10	low	1	33
Jasminum nudiflorum	12	10	low	2	33
Jasminum nudiflorum	12	10	low	3	34
Jasminum nudiflorum	18	14	intermediate	1	10
Jasminum nudiflorum	18	14	intermediate	2	11
Jasminum nudiflorum	18	14	intermediate	3	13
Jasminum nudiflorum	18	10	intermediate	1	9
Jasminum nudiflorum	18	10	intermediate	2	10
Jasminum nudiflorum	18	10	intermediate	3	10
Jasminum nudiflorum	15	14	intermediate	1	12
Jasminum nudiflorum	15	14	intermediate	2	13
Jasminum nudiflorum	15	14	intermediate	3	13
Jasminum nudiflorum	15	10	intermediate	1	13
Jasminum nudiflorum	15	10	intermediate	2	16
Jasminum nudiflorum	15	10	intermediate	3	16
Jasminum nudiflorum	12	14	intermediate	1	20
Jasminum nudiflorum	12	14	intermediate	2	20
Jasminum nudiflorum	12	14	intermediate	3	22
Jasminum nudiflorum	12	10	intermediate	1	20
Jasminum nudiflorum	12	10	intermediate	2	22
Jasminum nudiflorum	12	10	intermediate	3	22
Jasminum nudiflorum	18	14	high	1	8
Jasminum nudiflorum	18	14	high	2	8
Jasminum nudiflorum	18	14	high	3	9
Jasminum nudiflorum	18	10	high	1	8
Jasminum nudiflorum	18	10	high	2	9
Jasminum nudiflorum	18	10	high	3	10
Jasminum nudiflorum	15	14	high	1	12
Jasminum nudiflorum	15	14	high	2	12
Jasminum nudiflorum	15	14	high	3	12
Jasminum nudiflorum	15	10	high	1	10
Jasminum nudiflorum	15	10	high	2	10
Jasminum nudiflorum	15	10	high	3	12
Jasminum nudiflorum	12	14	high	1	17
Jasminum nudiflorum	12	14	high	2	17
Jasminum nudiflorum	12	14	high	3	17
Jasminum nudiflorum	12	10	high	1	17
Jasminum nudiflorum	12	10	high	2	19
Jasminum nudiflorum	12	10	high	3	23
Forsythia suspensa	18	14	low	1	18
Forsythia suspensa	18	14	low	2	18
Forsythia suspensa	18	14	low	3	21
Forsythia suspensa	18	10	low	1	23
Forsythia suspensa	18	10	low	2	24
Forsythia suspensa	18	10	low	3	25
Forsythia suspensa	15	14	low	1	37
Forsythia suspensa	15	14	low	2	42
Forsythia suspensa	15	14	low	3	45
Forsythia suspensa	15	10	low	1	42
Forsythia suspensa	15	10	low	2	42
Forsythia suspensa	15	10	low	3	44
Forsythia suspensa	12	14	low	1	70
Forsythia suspensa	12	14	low	2	79
Forsythia suspensa	12	14	low	3	79
Forsythia suspensa	12	10	low	1	79
Forsythia suspensa	12	10	low	2	84
Forsythia suspensa	12	10	low	3	101
Forsythia suspensa	18	14	intermediate	1	15
Forsythia suspensa	18	14	intermediate	2	15
Forsythia suspensa	18	14	intermediate	3	16
Forsythia suspensa	18	10	intermediate	1	17
Forsythia suspensa	18	10	intermediate	2	17
Forsythia suspensa	18	10	intermediate	3	17
Forsythia suspensa	15	14	intermediate	1	20
Forsythia suspensa	15	14	intermediate	2	20
Forsythia suspensa	15	14	intermediate	3	21
Forsythia suspensa	15	10	intermediate	1	20
Forsythia suspensa	15	10	intermediate	2	20
Forsythia suspensa	15	10	intermediate	3	21
Forsythia suspensa	12	14	intermediate	1	29
Forsythia suspensa	12	14	intermediate	2	33
Forsythia suspensa	12	14	intermediate	3	33
Forsythia suspensa	12	10	intermediate	1	29
Forsythia suspensa	12	10	intermediate	2	29
Forsythia suspensa	12	10	intermediate	3	33
Forsythia suspensa	18	14	high	1	12
Forsythia suspensa	18	14	high	2	14
Forsythia suspensa	18	14	high	3	15
Forsythia suspensa	18	10	high	1	14
Forsythia suspensa	18	10	high	2	15
Forsythia suspensa	18	10	high	3	15
Forsythia suspensa	15	14	high	1	23
Forsythia suspensa	15	14	high	2	23
Forsythia suspensa	15	14	high	3	31
Forsythia suspensa	15	10	high	1	19
Forsythia suspensa	15	10	high	2	19
Forsythia suspensa	15	10	high	3	23
Forsythia suspensa	12	14	high	1	26
Forsythia suspensa	12	14	high	2	26
Forsythia suspensa	12	14	high	3	31
Forsythia suspensa	12	10	high	1	28
Forsythia suspensa	12	10	high	2	28
Forsythia suspensa	12	10	high	3	28
Viburnum dilatatum	18	14	intermediate	1	51
Viburnum dilatatum	18	14	intermediate	2	51
Viburnum dilatatum	18	14	intermediate	3	56
Viburnum dilatatum	18	10	intermediate	1	66
Viburnum dilatatum	18	10	intermediate	2	66
Viburnum dilatatum	18	10	intermediate	3	77
Viburnum dilatatum	15	14	intermediate	1	86
Viburnum dilatatum	15	14	intermediate	2	86
Viburnum dilatatum	15	14	intermediate	3	86
Viburnum dilatatum	15	10	intermediate	1	77
Viburnum dilatatum	15	10	intermediate	2	86
Viburnum dilatatum	15	10	intermediate	3	86
Viburnum dilatatum	12	14	intermediate	1	92
Viburnum dilatatum	12	14	intermediate	2	128
Viburnum dilatatum	12	14	intermediate	3	128
Viburnum dilatatum	12	10	intermediate	1	105
Viburnum dilatatum	12	10	intermediate	2	128
Viburnum dilatatum	12	10	intermediate	3	128
Viburnum dilatatum	18	14	high	1	47
Viburnum dilatatum	18	14	high	2	47
Viburnum dilatatum	18	14	high	3	49
Viburnum dilatatum	18	10	high	1	50
Viburnum dilatatum	18	10	high	2	50
Viburnum dilatatum	18	10	high	3	50
Viburnum dilatatum	15	14	high	1	71
Viburnum dilatatum	15	14	high	2	71
Viburnum dilatatum	15	14	high	3	71
Viburnum dilatatum	15	10	high	1	64
Viburnum dilatatum	15	10	high	2	64
Viburnum dilatatum	15	10	high	3	64
Viburnum dilatatum	12	14	high	1	104
Viburnum dilatatum	12	14	high	2	105
Viburnum dilatatum	12	14	high	3	106
Viburnum dilatatum	12	10	high	1	107
Viburnum dilatatum	12	10	high	2	107
Viburnum dilatatum	12	10	high	3	107
Yulania denudata	18	14	intermediate	1	27
Yulania denudata	18	14	intermediate	2	33
Yulania denudata	18	14	intermediate	3	33
Yulania denudata	18	10	intermediate	1	26
Yulania denudata	18	10	intermediate	2	26
Yulania denudata	18	10	intermediate	3	33
Yulania denudata	15	14	intermediate	1	42
Yulania denudata	15	14	intermediate	2	47
Yulania denudata	15	14	intermediate	3	45
Yulania denudata	15	10	intermediate	1	38
Yulania denudata	15	10	intermediate	2	56
Yulania denudata	15	10	intermediate	3	47
Yulania denudata	18	14	high	1	26
Yulania denudata	18	14	high	2	26
Yulania denudata	18	14	high	3	28
Yulania denudata	18	10	high	1	26
Yulania denudata	18	10	high	2	28
Yulania denudata	18	10	high	3	31
Yulania denudata	15	14	high	1	40
Yulania denudata	15	14	high	2	45
Yulania denudata	15	14	high	3	45
Yulania denudata	15	10	high	1	45
Yulania denudata	15	10	high	2	46
Yulania denudata	15	10	high	3	47
Cerasus yedoensis	18	14	intermediate	1	40
Cerasus yedoensis	18	14	intermediate	2	40
Cerasus yedoensis	18	14	intermediate	3	51
Cerasus yedoensis	18	10	intermediate	1	44
Cerasus yedoensis	18	10	intermediate	2	44
Cerasus yedoensis	18	10	intermediate	3	44
Cerasus yedoensis	15	14	intermediate	1	61
Cerasus yedoensis	15	14	intermediate	2	61
Cerasus yedoensis	15	14	intermediate	3	61
Cerasus yedoensis	15	10	intermediate	1	77
Cerasus yedoensis	15	10	intermediate	2	77
Cerasus yedoensis	15	10	intermediate	3	77
Cerasus yedoensis	12	14	intermediate	1	92
Cerasus yedoensis	12	14	intermediate	2	105
Cerasus yedoensis	12	14	intermediate	3	99
Cerasus yedoensis	12	10	intermediate	1	98
Cerasus yedoensis	12	10	intermediate	2	106
Cerasus yedoensis	12	10	intermediate	3	110
Cerasus yedoensis	18	14	high	1	40
Cerasus yedoensis	18	14	high	2	40
Cerasus yedoensis	18	14	high	3	40
Cerasus yedoensis	18	10	high	1	40
Cerasus yedoensis	18	10	high	2	50
Cerasus yedoensis	18	10	high	3	50
Cerasus yedoensis	15	14	high	1	58
Cerasus yedoensis	15	14	high	2	58
Cerasus yedoensis	15	14	high	3	58
Cerasus yedoensis	15	10	high	1	61
Cerasus yedoensis	15	10	high	2	61
Cerasus yedoensis	15	10	high	3	61
Cerasus yedoensis	12	14	high	1	70
Cerasus yedoensis	12	14	high	2	68
Cerasus yedoensis	12	14	high	3	71
Cerasus yedoensis	12	10	high	1	71
Cerasus yedoensis	12	10	high	2	71
Cerasus yedoensis	12	10	high	3	71
Amygdalus davidiana	18	14	intermediate	1	34
Amygdalus davidiana	18	14	intermediate	2	34
Amygdalus davidiana	18	14	intermediate	3	38
Amygdalus davidiana	18	10	intermediate	1	34
Amygdalus davidiana	18	10	intermediate	2	38
Amygdalus davidiana	18	10	intermediate	3	40
Amygdalus davidiana	15	14	intermediate	1	33
Amygdalus davidiana	15	14	intermediate	2	33
Amygdalus davidiana	15	14	intermediate	3	34
Amygdalus davidiana	15	10	intermediate	1	44
Amygdalus davidiana	15	10	intermediate	2	47
Amygdalus davidiana	15	10	intermediate	3	47
Amygdalus davidiana	12	14	intermediate	1	66
Amygdalus davidiana	12	14	intermediate	2	77
Amygdalus davidiana	12	14	intermediate	3	86
Amygdalus davidiana	12	10	intermediate	1	71
Amygdalus davidiana	12	10	intermediate	2	71
Amygdalus davidiana	12	10	intermediate	3	71
Amygdalus davidiana	18	14	high	1	35
Amygdalus davidiana	18	14	high	2	40
Amygdalus davidiana	18	14	high	3	40
Amygdalus davidiana	18	10	high	1	40
Amygdalus davidiana	18	10	high	2	45
Amygdalus davidiana	18	10	high	3	43
Amygdalus davidiana	15	14	high	1	43
Amygdalus davidiana	15	14	high	2	44
Amygdalus davidiana	15	14	high	3	44
Amygdalus davidiana	15	10	high	1	45
Amygdalus davidiana	15	10	high	2	45
Amygdalus davidiana	15	10	high	3	45
Amygdalus davidiana	12	14	high	1	71
Amygdalus davidiana	12	14	high	2	71
Amygdalus davidiana	12	14	high	3	71
Amygdalus davidiana	12	10	high	1	71
Amygdalus davidiana	12	10	high	2	76
Amygdalus davidiana	12	10	high	3	76
